# Supplementary material for: Genetic and toxinological divergence among populations of Tityus trivittatus Kraepelin, 1898 (Scorpiones: Buthidae) inhabiting Paraguay and Argentina
Source: PLoS Negl Trop Dis. 2020 Dec 14;14(12):e0008899. doi: 10.1371/journal.pntd.0008899 (PMC7769620; doi:10.1371/journal.pntd.0008899)
Supplement: S1 Data — (XLSX) [file pntd.0008899.s001.xlsx]

## Sheet: Hoja1
Antibody dilution	Absorbance at 495nm T. trivittatus (Paraguay)	Standard Error of the Mean column 1B	Absorbance at 495nm T. trivittatus (Argentina)	Standard Error of the Mean column 1D	Absorbance at 495nm T. trivittatus (Paraguay) antisnake AV	Standard Error of the Mean column 1F	Absorbance at 495nm T. trivittatus (Argentina) antisnake AV	Standard Error of the Mean column 1H
200	1.216	0.028	1.2065	0.0415	0.19	0.016	0.168	0.012
400	1.1125	0.0195	1.0895	0.0055	0.172	0.0055	0.132	0.0195
800	1.0595	0.0595	1.0325	0.0155	0.104	0.0155	0.09	0.0155
1600	0.944	0.035	0.936	0.003	0.073	0.012	0.052	0.012
3200	0.8825	0.0715	0.81	0.012	0.053	0.0055	0.041	0.035
6400	0.658	0.038	0.5555	0.0195	0.022	0.0055	0.005	0.0215
12800	0.439	0.016	0.3685	0.0055	0.01	0	0.005	0
25600	0.2195	0.0195	0.1725	0.0055	0.01	0	0.005	0
51200	0.074	0.0055	0.015	0.0055	0.01	0	0.005	0
