# Supplementary material for: Genetic and toxinological divergence among populations of Tityus trivittatus Kraepelin, 1898 (Scorpiones: Buthidae) inhabiting Paraguay and Argentina
Source: PLoS Negl Trop Dis. 2020 Dec 14;14(12):e0008899. doi: 10.1371/journal.pntd.0008899 (PMC7769620; doi:10.1371/journal.pntd.0008899)
Supplement: S2 Data — (XLSX) [file pntd.0008899.s002.xlsx]

## Sheet: Hoja1
Venom concentration (ng/mL)	Binding of Free Antivenom to Immobilized T. trivittatus (Argentina) Venom (%) (competing venom from Argentina)	Standard error of the mean for column 1B	Binding of Free Antivenom to Immobilized T. trivittatus (Argentina) Venom (%) (competing venom from Paraguay)	Standard error of the mean for column 1D
10000	18.1362	3.2617	77.2435	4.8185
7500	23.4016	4.8246	77.1323	4.2625
5000	29.8736	4.3495	75.8721	3.7436
2500	42.4154	6.3597	81.5801	6.0416
1000	57.1511	8.7355	82.655	7.413
750	65.5245	6.7983	87.1398	7.5983
500	71.448	9.2106	89.0241	4.5219
250	83.3316	5.7384	94.1451	5.2632
100	89.7671	4.3495	94.9976	0.8525
10	95.1421	7.7486	100.001	0.5189
5	95.8369	3.984	96.962	1.6309
0	100.005	2.5951	100.001	3.5582
